# Supplementary material for: Periplocin Overcomes Bortezomib Resistance by Suppressing the Growth and Down-Regulation of Cell Adhesion Molecules in Multiple Myeloma
Source: Cancers (Basel). 2023 Feb 28;15(5):1526. doi: 10.3390/cancers15051526 (PMC10001131; doi:10.3390/cancers15051526)
Supplement: Supplementary file 1 [file cancers-15-01526-s001.zip]

Archive with 2 entries (2 files):
- File S1.pdf
- SUPPLEMENTARY MATERIALS.pdf
